# Supplementary material for: Development of a novel, entirely herbal-based mouthwash effective against common oral bacteria and SARS-CoV-2
Source: BMC Complement Med Ther. 2023 May 1;23:138. doi: 10.1186/s12906-023-03956-3 (PMC10150350; doi:10.1186/s12906-023-03956-3)
Supplement: Supplementary file 6 — Additional file 6. Detailed statistical results and p values for the SDS-PAGE, cytotoxicity and disc diffusion. assays. [file 12906_2023_3956_MOESM6_ESM.xlsx]

## Sheet: p values_lanes
Comparing lanes on the SDS-PAGE
Ordinary one-way ANOVA
Number of families	1
Number of comparisons per family	7
Alpha	0.05
Dunnett's multiple comparisons test	Mean Diff.	95.00% CI of diff.	Significant?	Summary	Adjusted P Value	H-?
Untreated saliva vs. Herba Dei 4x	171.3	-245.6 to 588.2	No	ns	0.639	A	Herba Dei 4x
Untreated saliva vs. Herba Dei 5x	85.92	-331.0 to 502.8	No	ns	0.9679	B	Herba Dei 5x
Untreated saliva vs. Herba Dei 6.67x	84.71	-332.2 to 501.6	No	ns	0.9699	C	Herba Dei 6.67x
Untreated saliva vs. Herba Dei 10x	27.66	-389.2 to 444.6	No	ns	0.9997	D	Herba Dei 10x
Untreated saliva vs. Herba Dei 20x	34.89	-382.0 to 451.8	No	ns	0.9996	E	Herba Dei 20x
Untreated saliva vs. PBS	-46.11	-463.0 to 370.8	No	ns	0.9994	F	PBS
Untreated saliva vs. 10% ethanol	12.35	-404.6 to 429.3	No	ns	0.9999	G	10% ethanol
Test details	Mean 1	Mean 2	Mean Diff.	SE of diff.	n1	n2	q	DF
Untreated saliva vs. Herba Dei 4x	1144	972.3	171.3	126.7	2	2	1.353	8
Untreated saliva vs. Herba Dei 5x	1144	1058	85.92	126.7	2	2	0.6784	8
Untreated saliva vs. Herba Dei 6.67x	1144	1059	84.71	126.7	2	2	0.6688	8
Untreated saliva vs. Herba Dei 10x	1144	1116	27.66	126.7	2	2	0.2184	8
Untreated saliva vs. Herba Dei 20x	1144	1109	34.89	126.7	2	2	0.2755	8
Untreated saliva vs. PBS	1144	1190	-46.11	126.7	2	2	0.3641	8
Untreated saliva vs. 10% ethanol	1144	1131	12.35	126.7	2	2	0.09751	8

## Sheet: p values_bands
Comparing selected bands on the SDS-PAGE throughout the lanes
Within each row, compare columns (simple effects within rows)
Two-way ANOVA
Number of families	7
Number of comparisons per family	7
Alpha	0.05
Dunnett's multiple comparisons test	Mean Diff.	95.00% CI of diff.	Significant?	Summary	Adjusted P Value
1
Untreated saliva vs. Herba Dei 4x	7.226	-10.65 to 25.10	No	ns	0.8022
Untreated saliva vs. Herba Dei 5x	3.92	-13.96 to 21.80	No	ns	0.989
Untreated saliva vs. Herba Dei 6.67x	3.265	-14.61 to 21.14	No	ns	0.995
Untreated saliva vs. Herba Dei 10x	0.078	-17.80 to 17.95	No	ns	>0.9999
Untreated saliva vs. Herba Dei 20x	0.145	-17.73 to 18.02	No	ns	>0.9999
Untreated saliva vs. PBS	-3.808	-21.68 to 14.07	No	ns	0.9907
Untreated saliva vs. 10% ethanol	-1.643	-19.52 to 16.23	No	ns	0.9996
2
Untreated saliva vs. Herba Dei 4x	3.053	-14.82 to 20.93	No	ns	0.9972
Untreated saliva vs. Herba Dei 5x	2.164	-15.71 to 20.04	No	ns	0.9995
Untreated saliva vs. Herba Dei 6.67x	1.987	-15.89 to 19.86	No	ns	0.9996
Untreated saliva vs. Herba Dei 10x	1.94	-15.94 to 19.82	No	ns	0.9996
Untreated saliva vs. Herba Dei 20x	1.486	-16.39 to 19.36	No	ns	0.9997
Untreated saliva vs. PBS	-1.51	-19.39 to 16.37	No	ns	0.9997
Untreated saliva vs. 10% ethanol	-0.969	-18.84 to 16.91	No	ns	0.9998
3
Untreated saliva vs. Herba Dei 4x	7.796	-10.08 to 25.67	No	ns	0.7448
Untreated saliva vs. Herba Dei 5x	6.696	-11.18 to 24.57	No	ns	0.8505
Untreated saliva vs. Herba Dei 6.67x	3.497	-14.38 to 21.37	No	ns	0.9937
Untreated saliva vs. Herba Dei 10x	0.254	-17.62 to 18.13	No	ns	>0.9999
Untreated saliva vs. Herba Dei 20x	1.187	-16.69 to 19.06	No	ns	0.9997
Untreated saliva vs. PBS	2.262	-15.61 to 20.14	No	ns	0.9995
Untreated saliva vs. 10% ethanol	0.9485	-16.93 to 18.82	No	ns	0.9998
4
Untreated saliva vs. Herba Dei 4x	5.522	-12.35 to 23.40	No	ns	0.9336
Untreated saliva vs. Herba Dei 5x	2.96	-14.92 to 20.84	No	ns	0.9974
Untreated saliva vs. Herba Dei 6.67x	2.554	-15.32 to 20.43	No	ns	0.9994
Untreated saliva vs. Herba Dei 10x	-0.0485	-17.92 to 17.83	No	ns	>0.9999
Untreated saliva vs. Herba Dei 20x	1.438	-16.44 to 19.31	No	ns	0.9997
Untreated saliva vs. PBS	1.658	-16.22 to 19.53	No	ns	0.9996
Untreated saliva vs. 10% ethanol	1.699	-16.18 to 19.58	No	ns	0.9996
5
Untreated saliva vs. Herba Dei 4x	11.76	-6.116 to 29.64	No	ns	0.3384
Untreated saliva vs. Herba Dei 5x	6.336	-11.54 to 24.21	No	ns	0.8797
Untreated saliva vs. Herba Dei 6.67x	5.053	-12.82 to 22.93	No	ns	0.9563
Untreated saliva vs. Herba Dei 10x	1.7	-16.18 to 19.58	No	ns	0.9996
Untreated saliva vs. Herba Dei 20x	1.912	-15.96 to 19.79	No	ns	0.9996
Untreated saliva vs. PBS	1.284	-16.59 to 19.16	No	ns	0.9997
Untreated saliva vs. 10% ethanol	1.992	-15.88 to 19.87	No	ns	0.9996
6
Untreated saliva vs. Herba Dei 4x	3.343	-14.53 to 21.22	No	ns	0.9946
Untreated saliva vs. Herba Dei 5x	1.181	-16.69 to 19.06	No	ns	0.9997
Untreated saliva vs. Herba Dei 6.67x	2.383	-15.49 to 20.26	No	ns	0.9994
Untreated saliva vs. Herba Dei 10x	1.4	-16.48 to 19.28	No	ns	0.9997
Untreated saliva vs. Herba Dei 20x	1.749	-16.13 to 19.62	No	ns	0.9996
Untreated saliva vs. PBS	-4.374	-22.25 to 13.50	No	ns	0.9791
Untreated saliva vs. 10% ethanol	2.262	-15.61 to 20.14	No	ns	0.9995
7
Untreated saliva vs. Herba Dei 4x	8.828	-9.048 to 26.70	No	ns	0.6335
Untreated saliva vs. Herba Dei 5x	5.071	-12.81 to 22.95	No	ns	0.9556
Untreated saliva vs. Herba Dei 6.67x	8.64	-9.236 to 26.52	No	ns	0.6541
Untreated saliva vs. Herba Dei 10x	7.385	-10.49 to 25.26	No	ns	0.7867
Untreated saliva vs. Herba Dei 20x	6.923	-10.95 to 24.80	No	ns	0.8305
Untreated saliva vs. PBS	-2.872	-20.75 to 15.00	No	ns	0.9975
Untreated saliva vs. 10% ethanol	5.01	-12.87 to 22.89	No	ns	0.9582
Test details	Mean 1	Mean 2	Mean Diff.	SE of diff.	N1	N2	q	DF
1
Untreated saliva vs. Herba Dei 4x	75.66	68.43	7.226	6.629	2	2	1.09	56
Untreated saliva vs. Herba Dei 5x	75.66	71.74	3.92	6.629	2	2	0.5914	56
Untreated saliva vs. Herba Dei 6.67x	75.66	72.39	3.265	6.629	2	2	0.4925	56
Untreated saliva vs. Herba Dei 10x	75.66	75.58	0.078	6.629	2	2	0.01177	56
Untreated saliva vs. Herba Dei 20x	75.66	75.51	0.145	6.629	2	2	0.02187	56
Untreated saliva vs. PBS	75.66	79.47	-3.808	6.629	2	2	0.5744	56
Untreated saliva vs. 10% ethanol	75.66	77.3	-1.643	6.629	2	2	0.2478	56
2
Untreated saliva vs. Herba Dei 4x	54.38	51.33	3.053	6.629	2	2	0.4605	56
Untreated saliva vs. Herba Dei 5x	54.38	52.22	2.164	6.629	2	2	0.3264	56
Untreated saliva vs. Herba Dei 6.67x	54.38	52.4	1.987	6.629	2	2	0.2997	56
Untreated saliva vs. Herba Dei 10x	54.38	52.44	1.94	6.629	2	2	0.2926	56
Untreated saliva vs. Herba Dei 20x	54.38	52.9	1.486	6.629	2	2	0.2242	56
Untreated saliva vs. PBS	54.38	55.89	-1.51	6.629	2	2	0.2277	56
Untreated saliva vs. 10% ethanol	54.38	55.35	-0.969	6.629	2	2	0.1462	56
3
Untreated saliva vs. Herba Dei 4x	77.45	69.65	7.796	6.629	2	2	1.176	56
Untreated saliva vs. Herba Dei 5x	77.45	70.75	6.696	6.629	2	2	1.01	56
Untreated saliva vs. Herba Dei 6.67x	77.45	73.95	3.497	6.629	2	2	0.5275	56
Untreated saliva vs. Herba Dei 10x	77.45	77.19	0.254	6.629	2	2	0.03831	56
Untreated saliva vs. Herba Dei 20x	77.45	76.26	1.187	6.629	2	2	0.1791	56
Untreated saliva vs. PBS	77.45	75.19	2.262	6.629	2	2	0.3411	56
Untreated saliva vs. 10% ethanol	77.45	76.5	0.9485	6.629	2	2	0.1431	56
4
Untreated saliva vs. Herba Dei 4x	18.37	12.85	5.522	6.629	2	2	0.8329	56
Untreated saliva vs. Herba Dei 5x	18.37	15.41	2.96	6.629	2	2	0.4464	56
Untreated saliva vs. Herba Dei 6.67x	18.37	15.82	2.554	6.629	2	2	0.3853	56
Untreated saliva vs. Herba Dei 10x	18.37	18.42	-0.0485	6.629	2	2	0.007316	56
Untreated saliva vs. Herba Dei 20x	18.37	16.94	1.438	6.629	2	2	0.2168	56
Untreated saliva vs. PBS	18.37	16.72	1.658	6.629	2	2	0.2501	56
Untreated saliva vs. 10% ethanol	18.37	16.67	1.699	6.629	2	2	0.2564	56
5
Untreated saliva vs. Herba Dei 4x	42.73	30.97	11.76	6.629	2	2	1.774	56
Untreated saliva vs. Herba Dei 5x	42.73	36.39	6.336	6.629	2	2	0.9557	56
Untreated saliva vs. Herba Dei 6.67x	42.73	37.67	5.053	6.629	2	2	0.7622	56
Untreated saliva vs. Herba Dei 10x	42.73	41.03	1.7	6.629	2	2	0.2564	56
Untreated saliva vs. Herba Dei 20x	42.73	40.82	1.912	6.629	2	2	0.2885	56
Untreated saliva vs. PBS	42.73	41.44	1.284	6.629	2	2	0.1937	56
Untreated saliva vs. 10% ethanol	42.73	40.74	1.992	6.629	2	2	0.3005	56
6
Untreated saliva vs. Herba Dei 4x	100.3	96.97	3.343	6.629	2	2	0.5042	56
Untreated saliva vs. Herba Dei 5x	100.3	99.13	1.181	6.629	2	2	0.1781	56
Untreated saliva vs. Herba Dei 6.67x	100.3	97.93	2.383	6.629	2	2	0.3595	56
Untreated saliva vs. Herba Dei 10x	100.3	98.91	1.4	6.629	2	2	0.2111	56
Untreated saliva vs. Herba Dei 20x	100.3	98.56	1.749	6.629	2	2	0.2638	56
Untreated saliva vs. PBS	100.3	104.7	-4.374	6.629	2	2	0.6597	56
Untreated saliva vs. 10% ethanol	100.3	98.05	2.262	6.629	2	2	0.3412	56
7
Untreated saliva vs. Herba Dei 4x	61.49	52.66	8.828	6.629	2	2	1.332	56
Untreated saliva vs. Herba Dei 5x	61.49	56.41	5.071	6.629	2	2	0.7649	56
Untreated saliva vs. Herba Dei 6.67x	61.49	52.85	8.64	6.629	2	2	1.303	56
Untreated saliva vs. Herba Dei 10x	61.49	54.1	7.385	6.629	2	2	1.114	56
Untreated saliva vs. Herba Dei 20x	61.49	54.56	6.923	6.629	2	2	1.044	56
Untreated saliva vs. PBS	61.49	64.36	-2.872	6.629	2	2	0.4333	56
Untreated saliva vs. 10% ethanol	61.49	56.48	5.01	6.629	2	2	0.7557	56

## Sheet: p values_cytotoxicity_x0009__x0009__x0009__x0009__x0009__x0009__x0009__x0009_
Comparing the cytotoxic effect of different Herba Dei concentrations
Number of families	1
Number of comparisons per family	5
Alpha	0.05
Ordinary one-way ANOVA
Dunnett's multiple comparisons test	Mean Diff.	95.00% CI of diff.	Significant?	Summary	Adjusted P Value	F-?
Control vs. 4x	0.05533	-0.1182 to 0.2289	No	ns	0.819	A	4x
Control vs. 5x	0.05067	-0.1229 to 0.2242	No	ns	0.8615	B	5x
Control vs. 6.67x	0.03	-0.1435 to 0.2035	No	ns	0.98	C	6.67x
Control vs. 10x	0.004	-0.1695 to 0.1775	No	ns	>0.9999	D	10x
Control vs. 20x	0.0006667	-0.1729 to 0.1742	No	ns	>0.9999	E	20x
Test details	Mean 1	Mean 2	Mean Diff.	SE of diff.	n1	n2	q	DF
Control vs. 4x	1.041	0.9857	0.05533	0.05981	3	3	0.9251	12
Control vs. 5x	1.041	0.9903	0.05067	0.05981	3	3	0.8471	12
Control vs. 6.67x	1.041	1.011	0.03	0.05981	3	3	0.5016	12
Control vs. 10x	1.041	1.037	0.004	0.05981	3	3	0.06687	12
Control vs. 20x	1.041	1.04	0.0006667	0.05981	3	3	0.01115	12

## Sheet: p values_disc diffusion
Comparing the inhibition zones in the disc diffusion assay
Within each row, compare columns (simple effects within rows)
Two-way ANOVA
Number of families	7
Number of comparisons per family	7
Alpha	0.05
Dunnett's multiple comparisons test	Mean Diff.	95.00% CI of diff.	Significant?	Summary	Adjusted P Value
Bacillus subtilis
Herba Dei 4x diluted vs. 40% ethanol	12.08	11.80 to 12.35	Yes	****	<0.0001
Herba Dei 4x diluted vs. 10% ethanol	12.08	11.80 to 12.35	Yes	****	<0.0001
Herba Dei 4x diluted vs. Gentamicin	-20.55	-20.83 to -20.28	Yes	****	<0.0001
Herba Dei 4x diluted vs. CHX 2%	-21.43	-21.71 to -21.15	Yes	****	<0.0001
Herba Dei 4x diluted vs. Listerine Freshburst	7.218	6.941 to 7.495	Yes	****	<0.0001
Herba Dei 4x diluted vs. Elmex Sensitive	-1.666	-1.943 to -1.389	Yes	****	<0.0001
Herba Dei 4x diluted vs. Cserszömörcés 20x diluted	9.222	8.945 to 9.499	Yes	****	<0.0001
Staphylococcus aureus
Herba Dei 4x diluted vs. 40% ethanol	7.142	6.865 to 7.419	Yes	****	<0.0001
Herba Dei 4x diluted vs. 10% ethanol	7.142	6.865 to 7.419	Yes	****	<0.0001
Herba Dei 4x diluted vs. Gentamicin	-23.37	-23.65 to -23.10	Yes	****	<0.0001
Herba Dei 4x diluted vs. CHX 2%	-10.4	-10.68 to -10.13	Yes	****	<0.0001
Herba Dei 4x diluted vs. Listerine Freshburst	3.39	3.113 to 3.667	Yes	****	<0.0001
Herba Dei 4x diluted vs. Elmex Sensitive	-0.724	-1.001 to -0.4471	Yes	****	<0.0001
Herba Dei 4x diluted vs. Cserszömörcés 20x diluted	5.536	5.259 to 5.813	Yes	****	<0.0001
Pseudomonas aeruginosa
Herba Dei 4x diluted vs. 40% ethanol	4.418	4.141 to 4.695	Yes	****	<0.0001
Herba Dei 4x diluted vs. 10% ethanol	4.418	4.141 to 4.695	Yes	****	<0.0001
Herba Dei 4x diluted vs. Gentamicin	-13.96	-14.24 to -13.69	Yes	****	<0.0001
Herba Dei 4x diluted vs. CHX 2%	-7.764	-8.041 to -7.487	Yes	****	<0.0001
Herba Dei 4x diluted vs. Listerine Freshburst	2.104	1.827 to 2.381	Yes	****	<0.0001
Herba Dei 4x diluted vs. Elmex Sensitive	2.362	2.085 to 2.639	Yes	****	<0.0001
Herba Dei 4x diluted vs. Cserszömörcés 20x diluted	4.418	4.141 to 4.695	Yes	****	<0.0001
Streptococcus sanguinis
Herba Dei 4x diluted vs. 40% ethanol	4.876	4.599 to 5.153	Yes	****	<0.0001
Herba Dei 4x diluted vs. 10% ethanol	4.876	4.599 to 5.153	Yes	****	<0.0001
Herba Dei 4x diluted vs. Gentamicin	-16.5	-16.78 to -16.23	Yes	****	<0.0001
Herba Dei 4x diluted vs. CHX 2%	-8.958	-9.235 to -8.681	Yes	****	<0.0001
Herba Dei 4x diluted vs. Listerine Freshburst	2.276	1.999 to 2.553	Yes	****	<0.0001
Herba Dei 4x diluted vs. Elmex Sensitive	-0.762	-1.039 to -0.4851	Yes	****	<0.0001
Herba Dei 4x diluted vs. Cserszömörcés 20x diluted	4.876	4.599 to 5.153	Yes	****	<0.0001
Streptococcus mutans
Herba Dei 4x diluted vs. 40% ethanol	5.086	4.809 to 5.363	Yes	****	<0.0001
Herba Dei 4x diluted vs. 10% ethanol	5.086	4.809 to 5.363	Yes	****	<0.0001
Herba Dei 4x diluted vs. Gentamicin	-17.49	-17.76 to -17.21	Yes	****	<0.0001
Herba Dei 4x diluted vs. CHX 2%	-6.588	-6.865 to -6.311	Yes	****	<0.0001
Herba Dei 4x diluted vs. Listerine Freshburst	2.598	2.321 to 2.875	Yes	****	<0.0001
Herba Dei 4x diluted vs. Elmex Sensitive	-0.086	-0.3629 to 0.1909	No	ns	0.9408
Herba Dei 4x diluted vs. Cserszömörcés 20x diluted	5.086	4.809 to 5.363	Yes	****	<0.0001
Escherichia coli
Herba Dei 4x diluted vs. 40% ethanol	5.866	5.589 to 6.143	Yes	****	<0.0001
Herba Dei 4x diluted vs. 10% ethanol	5.866	5.589 to 6.143	Yes	****	<0.0001
Herba Dei 4x diluted vs. Gentamicin	-9.674	-9.951 to -9.397	Yes	****	<0.0001
Herba Dei 4x diluted vs. CHX 2%	-7.92	-8.197 to -7.643	Yes	****	<0.0001
Herba Dei 4x diluted vs. Listerine Freshburst	4.324	4.047 to 4.601	Yes	****	<0.0001
Herba Dei 4x diluted vs. Elmex Sensitive	0.72	0.4431 to 0.9969	Yes	****	<0.0001
Herba Dei 4x diluted vs. Cserszömörcés 20x diluted	5.866	5.589 to 6.143	Yes	****	<0.0001
Lactobacillus plantarum
Herba Dei 4x diluted vs. 40% ethanol	7.442	7.165 to 7.719	Yes	****	<0.0001
Herba Dei 4x diluted vs. 10% ethanol	7.442	7.165 to 7.719	Yes	****	<0.0001
Herba Dei 4x diluted vs. Gentamicin	-20.05	-20.32 to -19.77	Yes	****	<0.0001
Herba Dei 4x diluted vs. CHX 2%	-20.05	-20.32 to -19.77	Yes	****	<0.0001
Herba Dei 4x diluted vs. Listerine Freshburst	-20.24	-20.52 to -19.97	Yes	****	<0.0001
Herba Dei 4x diluted vs. Elmex Sensitive	0.318	0.04105 to 0.5949	Yes	*	0.0166
Herba Dei 4x diluted vs. Cserszömörcés 20x diluted	6.17	5.893 to 6.447	Yes	****	<0.0001
Test details	Mean 1	Mean 2	Mean Diff.	SE of diff.	N1	N2	q	DF
Bacillus subtilis
Herba Dei 4x diluted vs. 40% ethanol	12.12	0.046	12.08	0.1052	5	5	114.8	224
Herba Dei 4x diluted vs. 10% ethanol	12.12	0.046	12.08	0.1052	5	5	114.8	224
Herba Dei 4x diluted vs. Gentamicin	12.12	32.67	-20.55	0.1052	5	5	195.4	224
Herba Dei 4x diluted vs. CHX 2%	12.12	33.55	-21.43	0.1052	5	5	203.8	224
Herba Dei 4x diluted vs. Listerine Freshburst	12.12	4.904	7.218	0.1052	5	5	68.64	224
Herba Dei 4x diluted vs. Elmex Sensitive	12.12	13.79	-1.666	0.1052	5	5	15.84	224
Herba Dei 4x diluted vs. Cserszömörcés 20x diluted	12.12	2.9	9.222	0.1052	5	5	87.69	224
Staphylococcus aureus
Herba Dei 4x diluted vs. 40% ethanol	7.188	0.046	7.142	0.1052	5	5	67.91	224
Herba Dei 4x diluted vs. 10% ethanol	7.188	0.046	7.142	0.1052	5	5	67.91	224
Herba Dei 4x diluted vs. Gentamicin	7.188	30.56	-23.37	0.1052	5	5	222.3	224
Herba Dei 4x diluted vs. CHX 2%	7.188	17.59	-10.4	0.1052	5	5	98.91	224
Herba Dei 4x diluted vs. Listerine Freshburst	7.188	3.798	3.39	0.1052	5	5	32.24	224
Herba Dei 4x diluted vs. Elmex Sensitive	7.188	7.912	-0.724	0.1052	5	5	6.885	224
Herba Dei 4x diluted vs. Cserszömörcés 20x diluted	7.188	1.652	5.536	0.1052	5	5	52.64	224
Pseudomonas aeruginosa
Herba Dei 4x diluted vs. 40% ethanol	4.464	0.046	4.418	0.1052	5	5	42.01	224
Herba Dei 4x diluted vs. 10% ethanol	4.464	0.046	4.418	0.1052	5	5	42.01	224
Herba Dei 4x diluted vs. Gentamicin	4.464	18.43	-13.96	0.1052	5	5	132.8	224
Herba Dei 4x diluted vs. CHX 2%	4.464	12.23	-7.764	0.1052	5	5	73.83	224
Herba Dei 4x diluted vs. Listerine Freshburst	4.464	2.36	2.104	0.1052	5	5	20.01	224
Herba Dei 4x diluted vs. Elmex Sensitive	4.464	2.102	2.362	0.1052	5	5	22.46	224
Herba Dei 4x diluted vs. Cserszömörcés 20x diluted	4.464	0.046	4.418	0.1052	5	5	42.01	224
Streptococcus sanguinis
Herba Dei 4x diluted vs. 40% ethanol	4.922	0.046	4.876	0.1052	5	5	46.37	224
Herba Dei 4x diluted vs. 10% ethanol	4.922	0.046	4.876	0.1052	5	5	46.37	224
Herba Dei 4x diluted vs. Gentamicin	4.922	21.42	-16.5	0.1052	5	5	156.9	224
Herba Dei 4x diluted vs. CHX 2%	4.922	13.88	-8.958	0.1052	5	5	85.18	224
Herba Dei 4x diluted vs. Listerine Freshburst	4.922	2.646	2.276	0.1052	5	5	21.64	224
Herba Dei 4x diluted vs. Elmex Sensitive	4.922	5.684	-0.762	0.1052	5	5	7.246	224
Herba Dei 4x diluted vs. Cserszömörcés 20x diluted	4.922	0.046	4.876	0.1052	5	5	46.37	224
Streptococcus mutans
Herba Dei 4x diluted vs. 40% ethanol	5.132	0.046	5.086	0.1052	5	5	48.36	224
Herba Dei 4x diluted vs. 10% ethanol	5.132	0.046	5.086	0.1052	5	5	48.36	224
Herba Dei 4x diluted vs. Gentamicin	5.132	22.62	-17.49	0.1052	5	5	166.3	224
Herba Dei 4x diluted vs. CHX 2%	5.132	11.72	-6.588	0.1052	5	5	62.65	224
Herba Dei 4x diluted vs. Listerine Freshburst	5.132	2.534	2.598	0.1052	5	5	24.7	224
Herba Dei 4x diluted vs. Elmex Sensitive	5.132	5.218	-0.086	0.1052	5	5	0.8178	224
Herba Dei 4x diluted vs. Cserszömörcés 20x diluted	5.132	0.046	5.086	0.1052	5	5	48.36	224
Escherichia coli
Herba Dei 4x diluted vs. 40% ethanol	5.912	0.046	5.866	0.1052	5	5	55.78	224
Herba Dei 4x diluted vs. 10% ethanol	5.912	0.046	5.866	0.1052	5	5	55.78	224
Herba Dei 4x diluted vs. Gentamicin	5.912	15.59	-9.674	0.1052	5	5	91.99	224
Herba Dei 4x diluted vs. CHX 2%	5.912	13.83	-7.92	0.1052	5	5	75.31	224
Herba Dei 4x diluted vs. Listerine Freshburst	5.912	1.588	4.324	0.1052	5	5	41.12	224
Herba Dei 4x diluted vs. Elmex Sensitive	5.912	5.192	0.72	0.1052	5	5	6.847	224
Herba Dei 4x diluted vs. Cserszömörcés 20x diluted	5.912	0.046	5.866	0.1052	5	5	55.78	224
Lactobacillus plantarum
Herba Dei 4x diluted vs. 40% ethanol	7.488	0.046	7.442	0.1052	5	5	70.77	224
Herba Dei 4x diluted vs. 10% ethanol	7.488	0.046	7.442	0.1052	5	5	70.77	224
Herba Dei 4x diluted vs. Gentamicin	7.488	27.54	-20.05	0.1052	5	5	190.6	224
Herba Dei 4x diluted vs. CHX 2%	7.488	27.54	-20.05	0.1052	5	5	190.6	224
Herba Dei 4x diluted vs. Listerine Freshburst	7.488	27.73	-20.24	0.1052	5	5	192.5	224
Herba Dei 4x diluted vs. Elmex Sensitive	7.488	7.17	0.318	0.1052	5	5	3.024	224
Herba Dei 4x diluted vs. Cserszömörcés 20x diluted	7.488	1.318	6.17	0.1052	5	5	58.67	224

## Sheet: p values_Gram+- comparison
Effectiveness of different mouthwashes against Gram positive and Gram negative bacteria
Compare each cell mean with the other cell mean in that row
Number of families	1
Number of comparisons per family	4
Alpha	0.05
Two-way ANOVA
Sidak's multiple comparisons test	Mean Diff.	95.00% CI of diff.	Significant?	Summary	Adjusted P Value
Gram negative - Gram positive
Listerine Freshburst	-304	-5001 to 4393	No	ns	0.9997
Elmex Sensitive	-147.6	-4845 to 4550	No	ns	>0.9999
Cserszömörcés 20x diluted	717.2	-3980 to 5414	No	ns	0.9913
Herba Dei 4x diluted	-16.51	-4714 to 4681	No	ns	>0.9999
Test details	Mean 1	Mean 2	Mean Diff.	SE of diff.	N1	N2	t	DF
Gram negative - Gram positive
Listerine Freshburst	4195	4499	-304	1815	4	10	0.1675	48
Elmex Sensitive	2146	2294	-147.6	1815	4	10	0.08129	48
Cserszömörcés 20x diluted	2522	1805	717.2	1815	4	10	0.3951	48
Herba Dei 4x diluted	367.1	383.6	-16.51	1815	4	10	0.009093	48

## Sheet: p values_toxicity_VeroE6
Comparing the cytotoxic effects on Vero E6 cells
Number of families	1
Number of comparisons per family	10
Alpha	0.05
Ordinary one-way ANOVA
Tukey's multiple comparisons test	Mean Diff.	95.00% CI of diff.	Significant?	Summary	Adjusted P Value
Control vs. Herba Dei 4x diluted + BSA	-1.054	-4.255 to 2.147	No	ns	0.8589	A-B
Control vs. BSA	-2.383	-5.584 to 0.8183	No	ns	0.2102	A-C
Control vs. 10% ethanol	-4.881	-8.082 to -1.679	Yes	**	0.0016	A-D
Control vs. Herba Dei 4x diluted	-13.16	-16.36 to -9.959	Yes	****	<0.0001	A-E
Herba Dei 4x diluted + BSA vs. BSA	-1.329	-4.531 to 1.872	No	ns	0.7275	B-C
Herba Dei 4x diluted + BSA vs. 10% ethanol	-3.827	-7.028 to -0.6256	Yes	*	0.0144	B-D
Herba Dei 4x diluted + BSA vs. Herba Dei 4x diluted	-12.11	-15.31 to -8.905	Yes	****	<0.0001	B-E
BSA vs. 10% ethanol	-2.498	-5.699 to 0.7036	No	ns	0.1751	C-D
BSA vs. Herba Dei 4x diluted	-10.78	-13.98 to -7.576	Yes	****	<0.0001	C-E
10% ethanol vs. Herba Dei 4x diluted	-8.279	-11.48 to -5.078	Yes	****	<0.0001	D-E
Test details	Mean 1	Mean 2	Mean Diff.	SE of diff.	n1	n2	q	DF
Control vs. Herba Dei 4x diluted + BSA	100	101.1	-1.054	1.07	5	5	1.393	20
Control vs. BSA	100	102.4	-2.383	1.07	5	5	3.15	20
Control vs. 10% ethanol	100	104.9	-4.881	1.07	5	5	6.452	20
Control vs. Herba Dei 4x diluted	100	113.2	-13.16	1.07	5	5	17.4	20
Herba Dei 4x diluted + BSA vs. BSA	101.1	102.4	-1.329	1.07	5	5	1.757	20
Herba Dei 4x diluted + BSA vs. 10% ethanol	101.1	104.9	-3.827	1.07	5	5	5.059	20
Herba Dei 4x diluted + BSA vs. Herba Dei 4x diluted	101.1	113.2	-12.11	1.07	5	5	16	20
BSA vs. 10% ethanol	102.4	104.9	-2.498	1.07	5	5	3.302	20
BSA vs. Herba Dei 4x diluted	102.4	113.2	-10.78	1.07	5	5	14.25	20
10% ethanol vs. Herba Dei 4x diluted	104.9	113.2	-8.279	1.07	5	5	10.94	20

## Sheet: p values_SARS-CoV-2 copy number
Comparing the copy number changes of SARS-CoV-2
Number of families	1
Number of comparisons per family	10
Alpha	0.05
Ordinary one-way ANOVA
Tukey's multiple comparisons test	Mean Diff.	95.00% CI of diff.	Significant?	Summary	Adjusted P Value
Control vs. Herba Dei 4x diluted + BSA	411.6	46.69 to 776.5	Yes	*	0.0202	A-B
Control vs. BSA	2.167	-468.9 to 473.2	No	ns	>0.9999	A-C
Control vs. 10% ethanol	-6.667	-477.7 to 464.4	No	ns	>0.9999	A-D
Control vs. Herba Dei 4x diluted	224	-247.1 to 695.1	No	ns	0.6572	A-E
Herba Dei 4x diluted + BSA vs. BSA	-409.4	-864.5 to 45.69	No	ns	0.0957	B-C
Herba Dei 4x diluted + BSA vs. 10% ethanol	-418.2	-873.3 to 36.85	No	ns	0.0848	B-D
Herba Dei 4x diluted + BSA vs. Herba Dei 4x diluted	-187.6	-642.7 to 267.5	No	ns	0.7641	B-E
BSA vs. 10% ethanol	-8.833	-552.8 to 535.1	No	ns	>0.9999	C-D
BSA vs. Herba Dei 4x diluted	221.8	-322.1 to 765.8	No	ns	0.771	C-E
10% ethanol vs. Herba Dei 4x diluted	230.7	-313.3 to 774.6	No	ns	0.745	D-E
Test details	Mean 1	Mean 2	Mean Diff.	SE of diff.	n1	n2	q	DF
Control vs. Herba Dei 4x diluted + BSA	705.5	293.9	411.6	127.8	12	15	4.556	40
Control vs. BSA	705.5	703.3	2.167	164.9	12	6	0.01858	40
Control vs. 10% ethanol	705.5	712.2	-6.667	164.9	12	6	0.05716	40
Control vs. Herba Dei 4x diluted	705.5	481.5	224	164.9	12	6	1.921	40
Herba Dei 4x diluted + BSA vs. BSA	293.9	703.3	-409.4	159.3	15	6	3.634	40
Herba Dei 4x diluted + BSA vs. 10% ethanol	293.9	712.2	-418.2	159.3	15	6	3.712	40
Herba Dei 4x diluted + BSA vs. Herba Dei 4x diluted	293.9	481.5	-187.6	159.3	15	6	1.665	40
BSA vs. 10% ethanol	703.3	712.2	-8.833	190.4	6	6	0.06559	40
BSA vs. Herba Dei 4x diluted	703.3	481.5	221.8	190.4	6	6	1.647	40
10% ethanol vs. Herba Dei 4x diluted	712.2	481.5	230.7	190.4	6	6	1.713	40
